# Supplementary material for: Survey of Microcystin-Producing Cyanobacteria in French Lakes of Various Trophic Status Using Environmental and Cyanobacterial Parameters and an Active Mussel Biomonitoring
Source: Toxins (Basel). 2025 May 15;17(5):245. doi: 10.3390/toxins17050245 (PMC12115459; doi:10.3390/toxins17050245)
Supplement: Supplementary file 1 [file toxins-17-00245-s001.zip]

Archive with 2 entries (2 files):
- Supplementary Material.pdf
- Supplementary Materials Table S1.xlsx
