# Supplementary material for: Survey of Microcystin-Producing Cyanobacteria in French Lakes of Various Trophic Status Using Environmental and Cyanobacterial Parameters and an Active Mussel Biomonitoring
Source: Toxins (Basel). 2025 May 15;17(5):245. doi: 10.3390/toxins17050245 (PMC12115459; doi:10.3390/toxins17050245)
Supplement: Supplementary file 1 [file toxins-17-00245-s001.zip › Supplementary Materials Table S1.xlsx]

## Sheet: 2017 2018
Site	Lake	MC-prod cyano (cell/ml)	Biovolume cyano	MC-prod cyano biovolume	Air température °C	Rainfall	Water température (°C)	pH	Dissolved oxygène (mg O2 /L)	Oxygen saturation rate (%)	Biochemical oxygen demand (mg O2 /L)	Carbonaceous oxygen demand (mgO2/l)	Orthophosphates (mg PO43- /L)	Phosphate maximal (mgN/L)	Phosphore total (mg P/L)	Ammonium (mg NH4+/L)	Nitrites (mg NO2- /L)	Nitrates (mg NO3- /L)	Total Nitrogen (mg N/l)	Silice (mg SiO² /l)	Chl A (µg/l)	Conductivity (µS/cm)	Turbidity	Total Suspended Matter (MES)	Phycocyanin (µg/L)
Chenil	Der	97920	3.4138	1.1098	32	0	29.7	10	13.4	176.2	0	74.3	0.25	0.0815661	0.08	0.02	0.03	9	5	11	347	164	118	73.6	7.53
Chenil	Der	1940160	151.22	151.076	10	0.2	13.7	8	11.8	111.2	42	74.3	0.05	0.0163132	0.02	0.08	0.18	7	5.4	14	394	158	110	79	151.31
Chenil	Der				25	0	23.6	8.82	9.5	113.1	3	51.5	0.34	0.11093	0.11	0.02	0.03	1	1.9	5	49	178	40	28.7
Chenil	Der	64766	8.24	8.24	25	0	23.5	8.57	12	141.1	1	44.3	0.08	0.0261011	0.03	0.01	0.03	0	2.1	9	30	164	20	20.75	24.37
Chenil	Der	1776000	115.48	114.443	25	0	23.4	9.95	15.4	182.7	0	73.8	0.08	0.0261011	0.03	0.03	0.05	0	11.7	14		151	125	205	>= 200
Chenil	Der	1294368	131.57	131.57	28	0	20.8	7.7	7.7	85.9	27	68	0.23	0.01	0.08	0.08	0.06	0	7.9	2	13	234	103	95	116.09
Chenil	Der	0	27.21	0	20	0	17.5	7.4	8.02	82.5	23	72.4	0.22	0.0717781	0.02	0.14	0.04	0	6.7	17	46	135	82	85	35.28
Chenil	Der	0	0	0	7	2	6.6	7.7	9.9	80.8		34.8	0.26	0.0848287	0.24	0.45	0.24	30	8.7	8		291	39	28.5	0
Chenil	Der	143520	12.52	12.52	12	0	13.2	8.4	12.2	116.4	17	72.8	0.3	0.0978793	0.08	0.05	0.04	0	6	12	330	127	53	54.6	19.83
Plage Camping	Der				25	0	21.6	8.29	11.8	134.4	0	13.1	0.02	0.00652529	0.01	0.08	0.11	8	2.3	1	14	422	2	2.8
Plage Camping	Der	720	3.08	3.08	25	0	23.2	8.1	10.26	120.3	3	5	0.04	0.0130506	0.01	0.03	0.12	7	2.1	0	11	316	4	2.8	0.59
Plage Camping	Der	0	0	0	25	0	23.7	8.43	11.4	135.4	6	17.8	0.05	0.0163132	0.02	0.01	0.04	0.6	1.2	1		249	6	6.8	0
Plage Camping	Der	0	0.29	0	28	0	23.5	8.5	8.32	98	3	30.2	0.03	0.00978793	0.01	0.24	0.04	1	1.7	5	11	234	10	5.2
Plage Camping	Der	36600	13.45	13.4212	20	0	19.1	9.13	13	140.4	10	37.2	0.05	0.0163132	0.02	0.14	0.06	0	2.5	5	26	195	20	16.25	18.55
Plage Camping	Der	1224	1.16638	1.16062	12	0	14.7	8.51	10.14	99.8	5	37.1	0.06	0.0195759	0.02	0.29	0.04	0.3	2.7	3	37.5	203	19	16.6	2.74
Giffaumont	Der				25	0	25	8.69	11.5	135.5	1	15	0.04	0.0130506	0.01	0.06	0.07	3	1.7	1	25	279	8	0.4
Giffaumont	Der	0	0	0	25	0	22.4	7.71	9.6	110.7	2	14	0.05	0.0163132	0.02	0.03	0.08	2	1.5	2	15	255	4	1.4	1.47
Giffaumont	Der	0	0	0	25	0	25.6	8.21	9.54	117.1	4	13.1	0.05	0.0163132	0.02	0.1	0.06	0.5	1.2	0		226	9	10.6	0.44
Giffaumont	Der	164	0.35	0.007776	28	0	23.5	8.5	8.32	98	3	30.2	0.03	0.00978793	0.01	0.24	0.04	1	1.7	5	11	234	10	5.2	1.9
Giffaumont	Der	522	1.2	0.006264	22	0	20.2	8.42	9.54	105.3	3	14	0.06	0.0195759	0.02	0.1	0.03	0	1.1	5	13	223	9	9.4	2.88
Giffaumont	Der	39696	12.9116	12.903	21	0	21	8.6	9.8	109.8	38	75.8	0.01	0.00326264	0.01	0.04	0.04	3	4.8	6	309	208	170	60	14.02
Giffaumont	Der	0	0	0																					0
Giffaumont	Der	0	0.19	0	12	0	15	8.66	11.9	117.6	6	20.3	0.05	0.0163132	0.02	0.01	0.03	0.1	1.5	2	36	230	8	11.4	1.95
Etang Chevalier	Der				25	0	22.4	8.42	9.86	113.1	0	14.9	0.02	0.00652529	0.01	0.03	0.06	3	1.8	1	22	308	2	0
Etang Chevalier	Der	0	0.33	0	25	0	22.3	8.25	10.5	120.7	0	14.5	0.04	0.0130506	0.02	0.02	0.09	2	1.5	3	16	256	6	3.6
Etang Chevalier	Der	1920	8.21	8.21	25	0	24.5	8.11	9.12	109.7	0	13.1	0.05	0.0163132	0.02	0.06	0.04	0.4	1.3	0		223	7	6.8	0.24
Etang Chevalier	Der	3120	13.34	13.34	28	0	23	7.8	7.56	88.1	3	68.6	0.29	0.0946166	0.1	0.02	0.03	0	3.5	2	10	215	7.6	4.4	0.2
Etang Chevalier	Der	1712	0.02	0.02	22	0	18.7	7.86	7.42	79.4	3	15.4	0.07	0.0228385	0.02	0.14	0.03	0	1.6	5	19	227	11	18	2.34
Etang Chevalier	Der	2266	0.06	0.027192	12	0	14.8	8.3	10.3	101.5	5	15.5	0.05	0.0163132	0.02	0.01	0.02	0.1	1.4	2	27	234	8	8.2	3.76
Etang la Dame	Der				25	0	23.6	8.97	10.9	128.8	6	37.3	0.05	0.0163132	0.02	0.06	0.02	1	2.4	1	46	258	16	20.6
Etang la Dame	Der	36160	54.45	54.45	25	0	23.4	8.47	12.6	147.9	2	35.8	0.06	0.0195759	0.02	0.01	0.02	0	1.5	1	73	236	14	14	9.38
Etang la Dame	Der	4608	19.7	19.6992	25	0	25	8.82	12.67	154.2	6	33.5	0.06	0.0195759	0.02	0.01	0.03	0	1.2	0		223	12	19	3.61
Etang la Dame	Der	6326400	747.78	747.78	28	0	22.9	9.2	10.6	123	1	72.1	0.04	0.0130506	0.01	0.02	0.04	0	1.2	1	65	171	351	246.3	>=200
Etang la Dame	Der	0	207.13	0	22	0	18.6	8.81	10.8	115.3	34	74.7	0.08	0.0261011	0.02	0.3	0.08	0	6.9	9	80	194	80	59.5	>=200
Etang la Dame	Der	1320	0.368208	0.139752	12	0	14	8.77	9.6	93.5	13	61.1	0.1	0.0326264	0.03	0.15	0.05	0	3.9	1	36	208	26	29.6	8.55
Etang Dame	Der	1881600	160.595	160.393	25	0.2	15.3	8.98	15.3	153	0	74.8	0.04	0.0130506	0.01	0.02	0.03	1	4.2	7	367	206	122	64	145.64
Etang Dame	Der	0	0.6704	0																					0.15
Fontaine aux oiseaux	Temple	0	0.0072	0	21	0	24.3	8.5	9.4	112.7	5	31.4	0.02	0.00652529	0.01	0.02	0.02	2	0.8	5	3	151	3	3.4
Fontaine aux oiseaux	Temple	2	1e-05	1e-05	20	0	15	7.7	9.3	92.1	0	35.4	0.01	0	0	0.02	0.03	0	0.9	2	7	163	4	1.6	0.49
Fontaine aux oiseaux	Temple	0	0.004032	0	20	0	15.8	7.34	8.8	86.5	7	26.8	0.05	0	0.02	0.05	0.03	0	1	4	4	172	3	1
Fontaine aux oiseaux	Temple	0	0	0																					0
Fontaine aux oiseaux	Temple				25	35	23.5	7.16	8.4	98.7	6	41.4	0.05	0.0163132	0.02	0.08	0.05	3	1.9	4	5	101	17	6.2
Fontaine aux oiseaux	Temple	72	0.45	0.3078	10	0	23	7.49	9.8	112.7	5	40.4	0.03	0.00978793	0.01	0.02	0.03	2	1.1	0	12	106	9	2.8	1.95
Fontaine aux oiseaux	Temple	0	0	0	22	0	25	7.92	9.19	111.3	5	34.4	0.05	0.0163132	0.02	0.02	0.04	0	1.2	5		122	5	3	0
Fontaine aux oiseaux	Temple	1992	0.18	0.18	23	0	22.6	7.2	8.41	97.3	3	48.1	0.04	0.0130506	0.01	0.02	0.04	0	4.9	4	15	133	13	8.4	2.05
Fontaine aux oiseaux	Temple	384	0.28	0.28	12	0	17.6	7.6	7.3	76.7	2	38.1	0.06	0.0195759	0.02	0.12	0.03	0	2.3	7	22	182	63	8.75	0.59
Fontaine aux oiseaux	Temple	0	0	0	12	0	14.7	8.05	9.05	89.01	0	40.7	0.04	0.0130506	0.01	0.03	0.01	0	1.9	5	25	152	12	12	3.61
Frouasse 1	Temple				25	35	23	7.75	10.62	124.1	7	59.7	0.19	0.0619902	0.06	0.04	0.05	3	2.4	5	91	66	19
Frouasse 1	Temple	1200	5.15	5.13	10	0	22	7.6	7.83	89.3	7	50.5	0.17	0.0554649	0.06	0.02	0.05	2	0.8	0	13	111	14	14	24.37
Frouasse 1	Temple	0	0	0	22	0	24.6	7.21	5.3	62.3	8	47.2	0.13	0.0424144	0.04	0.01	0.04	0	1.6	0		135	7	10.4	0
Frouasse 1	Temple	3648	0.32	0.32	21.5	0	21.5	7.2	8.02	91.7	21	74.1	0.04	0.0130506	0.01	0.02	0.06	0	7.3	2	87	74	25	14.6	7.67
Frouasse 1	Temple	0	0.01	0	12	0	14.2	7.8	8.52	82.7	5	69.9	0.18	0.0587276	0.06	0.9	0.08	0	4.2	5	17	83.1	24	15.6	4.69
Frouasse 2	Temple				25	35	23.2	7.6	7.7	89.1	6	43.9	0.12	0.0391517	0.04	0.03	0.05	3	1.6	5	11	93	26	13.4
Frouasse 2	Temple	3840	16.58	16.416	10	0	22	7.14	7.9	90.2	6	49.7	0.1	0.0326264	0.03	0.02	0.04	3	2.1	2	20	74	14	9.6	13.68
Frouasse 2	Temple	0	0	0	22	0	24.5	7.21	8.62	103.3	6	42.9	0.09	0.0293638	0.03	0.02	0.05	0	1.3	6		79	8	4.8	0
Frouasse 2	Temple	3312	0.29	0.29	23	0	22	8.1	8.02	91.7	4	48.1	0.13	0.0424144	0.05	0.09	0.05	0	7.8	6	24	151	24.4	12.3	8.64
Frouasse 2	Temple	893	0.08	0.08	12	0	17.5	7.61	7.8	79.6	4	47.3	0.1	0.0326264	0.03	0.45	0.06	0	3.6	3	15	185	61	35.25	1.03
Frouasse 2	Temple	0	0.04	0	12	0	14	7.7	8.49	82.4	6	58	0.11	0.0358891	0.04	1	0.08	0	3.8	0	36	188	112	160	0
Frouasse 2	Temple	2400	0.0216	0.01728	21	0	22.5	8.52	10.02	117.5	16	55	0.37	0.120718	0.12	0.03	0.04	3	0.5	3	1	104	5	1.8	1.61
Frouasse 2	Temple	1080	0.304488	0.16308	15.3	0	15.3	8.35	11.4	113.8	0	44.5	0.06	0.0195759	0.02	0.02	0.03	1	1.5	1	66	202	63	31.6	7.57
Frouasse 2	Temple	0	0	0	20	0	15.9	7.28	9.1	93	1	38.8	0.03	0.00978793	0.01	0	0.02	0	2.1	3	27	224	17	11.6	0.05
Gra Orient	Temple				25	35	22.7	7.48	10	94.8	3	34.1	0.09	0.0293638	0.03	0.23	0.06	6	1.6	4	16	118	16	5.4
Gra Orient	Temple	0	0.39	0	10	0	23.3	7.81	8.3	97.5	2	12.9	0.03	0.00978793	0.01	0.01	0.08	3	1.1	0	18	280	3	2.6	2.58
Gra Orient	Temple	1896	2.5085	2.5085	20	0	20	7.87	10.5	100.5	11	64.5	0.1	0.0326264	0.03	0.06	0.05	1	2.5	3	120	174	138	55.2	5.08
Gra Orient	Temple	0	0	0																					0
Gra Orient	Temple	0	0.02	0	22	0	24.3	7.61	8.6	102.2	0	32.6	0.1	0.0326264	0.03	0.01	0.04	0	1.2	1		161	7	5.8	0.24
Ailette	Ailette	1600	0.046944	0.011584																	32.1				3.2
Ailette	Ailette	2266	0.0139236	0.0139236																	5.27				2.34
Ailette	Ailette	1600	0.046944	0.011584																	32.1				3.2
Ailette	Ailette	2266	0.0139236	0.0139236																	5.27				2.34
Ailette	Ailette	974	0.097136	0.067718																	7.8				3.7
Centre	Ailette	0	0.268928	0																	3.3				2
Centre	Ailette	108	0.00648768	0.00648768																	1.86				2.2
Centre	Ailette	600	0.0678	0.0678																	3.7				2.5
Centre	Ailette	0	0.268928	0																	3.3				2
Centre	Ailette	108	0.0678	0.0678																	1.86				2.2
Bièvre	Ailette	199	0.0112484	0.0077124																	13.6				5.09
Bièvre	Ailette	240	0.0074704	0.0074704																	2.34				2.15
Bièvre	Ailette	760	0.08028	0.07972																	11.92				5.71
Bièvre	Ailette	240	0.0074704	0.0074704																	2.34				2.15
Bièvre	Ailette	760	0.08028	0.07972																	11.92				5.71
Ailette	Ailette	310560	10.9441	9.50794																	19.56				8.33
Ailette	Ailette	108240	28.2886	26.3494																	20.85				14.21
Ailette	Ailette	108240	28.2886	26.3494																	20.85				14.21
Ailette	Ailette	31200	2.61302	1.45699																	24.71				12.36
Ailette	Ailette	310560	10.9441	9.50794																	19.56				8.33
Ailette	Ailette	108240	28.2886	26.3494																	20.85				14.21
Ailette	Ailette	108240	28.2886	26.3494																	20.85				14.21
Ailette	Ailette	31200	2.61302	1.45699																	24.71				12.36
Bièvre	Ailette	0	1.0944	0																	17.76				5.31
Bièvre	Ailette	7680	0.847488	0.012288																	33.94				3.81
Bièvre	Ailette	7680	0.847488	0.012288																	33.94				3.81
Bièvre	Ailette	0	0.3456	0																	7.03				1.61
Bièvre	Ailette	0	1.0944	0																	17.76				5.31
Bièvre	Ailette	7680	0.847488	0.012288																	33.94				3.81
Bièvre	Ailette	7680	0.847488	0.012288																	33.94				3.81
Bièvre	Ailette	0	0.3456	0																	7.03				1.61

## Sheet: Feuil1
Site	Pluviométrie	Température (°C)	pH	Oxygène dissous (mg O2 /L)	Taux de saturation en O2 (%)	Demande biochimique en Oxygène (mg O2 /L)	Demande carbonique (mgO2/l)	Orthophosphates (mg PO43- /L)	phosphate maximal(mgN/L) - par calcul	Phosphore total (mg P/L)	Ammonium (mg NH4+/L)	Nitrites (mg NO2- /L)	Azote toxique (mg N/L) - par calcul	Nitrates (mg NO3- /L)	Azote total(mg N/l)	Azote maximal minéral (mg/L) - par calcul	NKJ - par calcul	silice (mg SiO² /l)	Chl A (µg/l)	conductivité (µS/cm)	Turbidité	MES	PC (µg/L)
Fontaine aux oiseaux	3.88889	20.1667	7.66222	8.85	97.4456	3.66667	37.4111	0.0388889	0.010513	0.0133333	0.0422222	0.0311111	0.00946778	0.777778	1.77778	0.208442	1.5889	4	11.625	142.444	14.3333	5.23889	1.24143
Frouasse 1	7	21.06	7.512	8.058	90.02	9.6	60.28	0.142	0.0463295	0.046	0.198	0.056	0.017042	1	3.26	0.37975	3.01716	2.4	52	93.82	17.8	13.65	9.1825
Frouasse 2	3.88889	19.6556	7.72333	8.78333	95.6222	5.44444	47.5778	0.123333	0.0402393	0.0411111	0.184444	0.0466667	0.0142017	1.11111	2.7	0.394297	2.45609	3.22222	25	144.444	36.7111	31.15	4.0725
Grand Orient	8.75	22.575	7.6925	9.35	98.75	4	36.025	0.08	0.0261011	0.025	0.0775	0.0575	0.0174985	2.5	1.6	0.624726	1.01826	2	51.3333	183.25	41	17.25	1.975
Chenil	0.244444	19.1111	8.50444	11.1022	121.1	14.125	62.9111	0.201111	0.0583886	0.0766667	0.0977778	0.0777778	0.0236694	5.22222	6.15556	1.25513	4.94646	10.2222	172.714	178	76.6667	74.4611	50.63
Plage Camping		20.9667	8.49333	10.82	121.383	4.5	23.4	0.0416667	0.0135943	0.015	0.131667	0.0683333	0.0207953	2.81667	2.08333	0.68961	1.42654	2.5	19.9	269.833	10.1667	8.40833	5.47
Giffaumont		21.8143	8.39857	10.0286	113.429	8.14286	26.0571	0.0414286	0.0135167	0.0157143	0.0828571	0.05	0.0152161	1.37143	1.92857	0.374078	1.6022	3	68.1667	236.429	31.1429	14.0571	3.23714
Etang Chevalier		20.3	8.12	9.13714	100.914	1.57143	22.9429	0.0785714	0.0256351	0.0285714	0.0442857	0.0442857	0.0134771	0.785714	1.71429	0.211839	1.52371	2.28571	19	241.286	7.51429	6.6	6.79667
Etang Dame		20.4	8.86	11.7814	130.814	8.85714	55.6143	0.0614286	0.0200419	0.0185714	0.0814286	0.0385714	0.0117381	0.285714	3.04286	0.127829	2.96731	2.85714	111.167	213.714	88.7143	64.7143	33.466
